# Supplementary material for: The human voice areas: Spatial organization and inter-individual variability in temporal and extra-temporal cortices
Source: Neuroimage. 2015 Oct 1;119:164–74. doi: 10.1016/j.neuroimage.2015.06.050 (PMC4768083; doi:10.1016/j.neuroimage.2015.06.050)
Supplement: Supplementary Figure 1 — Whole brain pair-wise comparisons between vocal and non-vocal sub-categories (p<=0.05 FWE corrected). [file mmc1.zip]

Archive with 1 entries (1 files):
- nim12347-mmc1.psd
